# Supplementary material for: Phosphoregulated orthogonal signal transduction in mammalian cells
Source: Nat Commun. 2020 Jun 18;11:3085. doi: 10.1038/s41467-020-16895-1 (PMC7303213; doi:10.1038/s41467-020-16895-1)
Supplement: Supplementary file 4 — Source Data [file 41467_2020_16895_MOESM4_ESM.xlsx]

## Sheet: Figure 2b
Figure 2b		construct		SEAP values
representative data		DcuS203-543		59.9849	60.052	62.7138
		DcuS324-543		27.6331	24.4388	27.5747
		DcuS330-543		24.2494	22.5127	26.8776
		DcuS334-543		19.1227	23.459	24.1558
		DcuS340-543		30.6684	24.8447	27.4195
independent experiment		DcuS203-543		93.642	94.9937	123.219
		DcuS324-543		28.0953	31.2768	33.5829
		DcuS330-543		21.5272	26.6428	31.9182
		DcuS334-543		31.5339	33.8119	32.9161
		DcuS340-543		25.8208	30.4574	36.2069
independent experiment		DcuS203-543		76.8755	52.8752	84.6467
		DcuS324-543		31.0384	20.5296	25.0667
		DcuS330-543		24.8584	18.7462	13.5244
		DcuS334-543		25.6949	24.4848	27.4075
		DcuS340-543		27.5264	25.45	27.8836

## Sheet: Figure 3b 
Figure 3b		construct		SEAP values
				no inducer			caffeine 100 µM
representative data	N-terminal VHH	DcuS324-543		13.2228	52.0239	53.8398	233.259	240.867	341.598
	N-terminal VHH	DcuS330-543		50.1331	52.4689	60.0932	239.838	237.639	300.622
	N-terminal VHH	DcuS334-543		25.6183	32.1585	37.9478	78.7265	85.6872	78.8972
	N-terminal VHH	DcuS340-543		22.7801	29.9538	31.0238	90.7501	93.5355	117.902
	C-terminal VHH	DcuS324-543		56.3327	72.4296	61.5699	116.359	213.807	262.712
	C-terminal VHH	DcuS330-543		27.899	47.2565	45.95	96.1017	130.912	179.884
	C-terminal VHH	DcuS334-543		24.9304	42.4996	38.6949	51.157	60.3282	91.7349
	C-terminal VHH	DcuS340-543		33.9471	42.2166	43.277	61.3479	106.981	119.014
		without ORK		30.08	40.6598	40.4558	19.4266	27.5939	35.9224
		reporter only		24.3656	36.2649	39.6222	20.3708	22.6603	31.4482
independent experiment	N-terminal VHH	DcuS324-543		44.2027	85.276	75.9614	174.061	316.488	345.332
	N-terminal VHH	DcuS330-543		59.7411	87.0181	97.8107	196.737	196.393	365.865
	N-terminal VHH	DcuS334-543		32.7523	52.0782	52.6131	50.8792	73.7282	105.79
	N-terminal VHH	DcuS340-543		27.5967	46.8724	40.7015	61.627	69.5717	115.185
	C-terminal VHH	DcuS324-543		29.1613	37.4499	36.1365	120.335	134.758	161.522
	C-terminal VHH	DcuS330-543		27.8374	27.2931	36.5084	94.8739	149.251	152.384
	C-terminal VHH	DcuS334-543		23.4111	35.6949	37.7164	68.5695	81.2844	77.3725
	C-terminal VHH	DcuS340-543		22.7949	32.4297	26.9621	89.7012	91.6027	100.855
		without ORK		22.9654	31.4478	21.1998	36.5518	30.9101	38.8118
		reporter only		24.5353	33.387	28.5769	31.9783	44.8847	45.0993
independent experiment	N-terminal VHH	DcuS324-543		72.5151	72.1482	65.1359	403.179	352.045	328.705
	N-terminal VHH	DcuS330-543		70.722	56.2818	67.3854	285.287	286.221	315.268
	N-terminal VHH	DcuS334-543		15.7383	15.0348	18.2625	47.0421	42.5266	43.2549
	N-terminal VHH	DcuS340-543		17.3818	23.2448	20.9149	105.829	94.7226	97.0465
	C-terminal VHH	DcuS324-543		63.7557	71.395	65.6049	397.954	442.211	414.723
	C-terminal VHH	DcuS330-543		19.4832	20.6841	18.4553	147.021	155.33	142.736
	C-terminal VHH	DcuS334-543		14.3929	14.379	14.3873	82.2582	71.5031	62.0911
	C-terminal VHH	DcuS340-543		14.4516	13.8789	18.5679	90.207	74.8279	76.9994
		without ORK		16.9979	18.8351	15.6905	20.1557	14.0157	14.8411
		reporter only		13.5147	13.105	14.4718	13.2669	9.98061	14.3863

## Sheet: Figure 4c
Figure 4c	construct				SEAP values
	2 hybrid OGR and NLS-acVHH-DcuS324-543				no inducer			caffeine 100 µM
representative					24.0359	20.0084	17.3376	120.327	137.632	129.305
independent experiment					10.7959	13.8941	14.5175	146.868	160.528	150.843
independent experiment					8.52113	11.3371	10.7212	95.2933	99.1233	101.855

## Sheet: Figure 5a
Figure 5a		SEAP values
		representative			independent experiment			independent experiment			representative			independent experiment			independent experiment
	[caffeine], µM	AcVHH-DcuS324-543			AcVHH-DcuS324-543			AcVHH-DcuS324-543			AcVHH-DcuS330-543			AcVHH-DcuS330-543			AcVHH-DcuS330-543
	0	48.2411	59.5557	55.9507	49.7415	59.7785	74.3221	47.9368	45.4097	40.7321	36.5658	59.8044	55.8497	38.5556	59.0113	59.0223	25.8114	31.2072	39.9074
	1e-05	44.7203	38.6087	67.9864	48.2694	51.1085	55.2773	43.4855	40.5855	41.8084	37.67	48.1849	46.387	39.8667	43.4968	48.0969	20.7141	27.0911	35.8545
	0.0001	39.7089	44.0275	53.2156	33.8644	49.428	62.8785	45.7402	42.9722	38.9857	35.1306	47.2347	52.1268	41.7341	49.5882	54.43	26.4297	29.3143	35.9702
	0.001	38.4203	50.4785	56.7859	39.1757	65.2254	70.2417	43.8257	39.8952	42.6578	35.4081	53.3638	59.2855	42.0762	56.989	55.0235	28.707	40.1253	35.9246
	0.01	51.0772	59.9542	74.3961	41.9692	60.4346	70.5546	58.2808	43.6644	54.0176	57.3831	76.5021	89.961	53.4327	54.6213	56.8093	33.9841	39.9695	57.7607
	0.1	91.643	97.7291	124.759	70.3649	112.737	125.366	87.0025	79.911	107.528	66.9436	118.959	118.112	80.2098	91.6494	113.582	63.4674	86.3719	79.4028
	1	213.639	197.668	229.266	132.229	198.109	219.399	159.774	121.164	163.864	145.125	179.84	279.563	135.029	168.248	211.491	103.245	127.127	118.917
	10	241.757	206.726	296.225	157.556	278.721	270.266	200.175	181.61	192.776	167.855	176.834	290.15	191.666	230.823	250.603	110.999	132.506	231.459
	100	292.827	278.031	324.036	245.942	274.937	347.588	217.957	208.124	245.148	224.368	251.852	394.019	175.104	227.202	263.145	130.475	207.012	162.389
	1000	208.594	296.82	369.619	274.991	304.568	364.833	264.773	218.955	258.804	229.62	242.171	371.317	226.456	258.147	231.945	175.065	206.434	257.313
		AcVHH-DcuS324-543	AcVHH-DcuS324-543	AcVHH-DcuS324-543	AcVHH-DcuS330-543	AcVHH-DcuS330-543	AcVHH-DcuS330-543
	Sigmoidal, 4PL, X is concentration
	Best-fit values
	Bottom	48.14	50.64	39.56	43.9	48.21	26.49
	Top	292.4	319.5	249.6	292.1	233.1	219.3
	IC50	0.4662	1.508	1.096	0.6977	0.4017	1.83
	HillSlope	0.7058	0.5118	0.4854	0.4906	0.805	0.3759
	logIC50	-0.3314	0.1785	0.03969	-0.1564	-0.3961	0.2624
	Span	244.3	268.8	210.1	248.2	184.9	192.8
	95% CI (profile likelihood)
	Bottom	29.66 to 65.24	28.41 to 70.21	30.59 to 47.89	6.588 to 72.78	35.76 to 59.99	3.678 to 43.96
	Top	266.1 to 328.3	278.4 to 407.2	231.7 to 275.5	241.3 to 457.5	216.7 to 252.7	176.5 to 503.8
	IC50	0.2057 to 1.234	0.4477 to 11.23	0.5612 to 2.527	0.1132 to 42.33	0.2026 to 0.8114	0.2529 to 6538
	HillSlope	0.4249 to 1.288	0.2930 to 0.9106	0.3661 to 0.6433	0.2071 to 1.470	0.5109 to 1.291	0.1684 to 0.7972
	logIC50	-0.6868 to 0.09138	-0.3490 to 1.050	-0.2509 to 0.4026	-0.9462 to 1.627	-0.6934 to -0.09078	-0.5970 to 3.815
	Goodness of Fit
	Degrees of Freedom	26	26	26	26	26	26
	R squared	0.933	0.915	0.9763	0.826	0.9454	0.8776
	Sum of Squares	22501	28012	4474	56548	10897	17509
	Sy.x	29.42	32.82	13.12	46.64	20.47	25.95
	Number of points
	# of X values	30	30	30	30	30	30
	# Y values analyzed	30	30	30	30	30	30

## Sheet: Figure 5b
Figure 5b		SEAP values
C-terminal nanobody		reoresentative			independent experiment			independent experiment			representative			independent experiment			independent experiment
	[caffeine], µM	DcuS324-543-AcVHH			DcuS324-543-AcVHH			DcuS324-543-AcVHH			DcuS330-543-AcVHH			DcuS330-543-AcVHH			DcuS330-543-AcVHH
	0	39.5287	53.398	43.2773	43.0058	39.5922	33.7942	52.2476	47.4077	49.1219	18.0507	21.6901	25.4743	19.8871	28.6428	24.3669	19.6218	24.5185	31.0644
	1e-05	39.9876	55.233	42.9925	35.4349	34.3359	32.02	62.7	53.8003	49.9021	21.4856	23.8271	27.1538	20.7879	24.7224	22.0917	19.9877	24.5353	30.673
	0.0001	33.1475	63.3312	42.7087	46.2261	41.022	38.1432	66.7022	57.2455	59.9026	15.922	22.8328	28.2956	19.7532	29.3605	22.4415	20.7404	20.9367	33.2545
	0.001	41.3242	55.568	52.7579	41.9806	34.3281	44.3342	59.2959	62.123	65.3166	26.0317	28.0496	23.5165	20.6115	21.975	19.8389	27.5879	31.0103	32.2397
	0.01	42.7713	64.0173	50.058	63.1011	47.7146	54.0231	87.6344	94.1651	94.3993	18.5553	26.3678	31.4677	21.8618	33.8892	25.7332	26.0591	28.426	35.0643
	0.1	86.8402	106.317	76.183	92.6774	86.5162	83.6441	133.583	153.667	183.302	29.7459	35.6797	43.0269	48.0921	60.1264	45.8803	36.8604	48.1658	61.8387
	1	124.813	183.789	141.392	162.569	103.446	120.934	237.048	239.366	206.175	62.9457	67.6783	68.6554	69.1983	84.1437	98.9967	66.7065	82.4558	102.98
	10	149.073	239.774	174.898	212.422	143.708	176.08	264.271	312.908	307.245	69.5541	76.9404	78.0968	93.2254	147.355	110.678	90.4081	106.598	147.347
	100	166	245.239	165.933	173.088	128.86	144.668	258.055	301.399	329.759	87.6323	70.8256	125.428	94.0035	137.913	121.624	124.954	115.173	172.595
	1000	192.948	302.245	191.408	234	182.762	185.756	264.591	254.584	280.435	103.488	93.879	125.037	120.132	173.307	124.239	146.051	149.069	198.172
		DcuS324-543-AcVHH	DcuS324-543-AcVHH	DcuS324-543-AcVHH	DcuS330-543-AcVHH	DcuS330-543-AcVHH	DcuS330-543-AcVHH
	Sigmoidal, 4PL, X is concentration
	Best-fit values
	Bottom	44.15	36.54	55.32	21.43	21.67	23.4
	Top	217	184.5	288.8	112.2	133.4	174.2
	IC50	0.5723	0.3387	0.1501	2.56	0.6598	3.681
	HillSlope	0.5776	0.5421	0.669	0.4206	0.5864	0.4146
	logIC50	-0.2423	-0.4702	-0.8236	0.4082	-0.1806	0.566
	Span	172.8	147.9	233.5	90.78	111.7	150.8
	95% CI (profile likelihood)
	Bottom	22.65 to 61.52	19.80 to 50.11	41.94 to 67.80	13.24 to 28.01	11.74 to 30.46	10.61 to 33.72
	Top	188.3 to 296.4	164.4 to 229.9	273.6 to 305.6	94.79 to 175.8	118.7 to 160.6	145.1 to 290.0
	IC50	0.1475 to 9.347	0.1019 to 2.403	0.08292 to 0.2696	0.5364 to 167.1	0.2271 to 3.059	0.7959 to 310.1
	HillSlope	0.2507 to 1.398	0.2701 to 1.061	0.4936 to 0.9303	0.2179 to 0.7656	0.3252 to 1.088	0.2171 to 0.7384
	logIC50	-0.8313 to 0.9707	-0.9919 to 0.3807	-1.081 to -0.5693	-0.2705 to 2.223	-0.6438 to 0.4855	-0.09912 to 2.492
	Goodness of Fit
	Degrees of Freedom	26	26	26	26	26	26
	R squared	0.8684	0.9024	0.9677	0.9104	0.9143	0.9161
	Sum of Squares	21677	11365	9852	2849	5582	6936
	Sy.x	28.87	20.91	19.47	10.47	14.65	16.33
	Number of points
	# of X values	30	30	30	30	30	30
	# Y values analyzed	30	30	30	30	30	30

## Sheet: Figure 5c
Figure 5c		SEAP values
		representative			independent experiment			independent experiment
	[caffeine], µM	Two-hybrid OGR			Two-hybrid OGR			Two-hybrid OGR
	0	19.9385	23.8281	22.5673	15.7117	15.3611	15.0784	25.0444	23.266	28.3105
	0.0001	19.4196	24.1357	24.6545	16.0629	14.997	14.4644	21.0937	21.0392	29.8145
	0.001	22.2796	27.2736	22.483	16.4666	15.9955	15.0226	25.95	23.7816	27.7986
	0.01	29.8192	33.5747	34.4841	22.9609	23.2593	21.268	36.8836	33.2459	45.9368
	0.0316	48.8127	53.7925	58.7604	33.0298	32.5801	30.3514	52.1926	51.2988	59.9474
	0.1	85.0955	85.0285	80.9795	52.9415	52.3981	46.4526	81.9501	69.3778	78.5291
	0.316	110.628	102.341	111.657	75.3685	75.0229	72.7546	111.919	98.9503	107.501
	1	120.106	120.621	136.954	101.204	95.7019	90.5287	127.581	112.213	115.48
	10	131.369	138.725	148.201	130.149	129.708	117.527	143.363	137.335	129.806
	100	133.918	143.432	137.899	113.735	113.584	109.945	153.623	126.114	136.054
		Two-hybrid OGR	Two-hybrid OGR	Two-hybrid OGR
	Sigmoidal, 4PL, X is concentration
	Best-fit values
	Bottom	21.82	15.51	24.18
	Top	139.3	120.2	139.1
	IC50	0.09563	0.2271	0.1174
	HillSlope	0.9102	0.8769	0.7918
	logIC50	-1.019	-0.6438	-0.9302
	Span	117.5	104.7	115
	95% CI (profile likelihood)
	Bottom	18.41 to 25.16	12.07 to 18.85	19.38 to 28.78
	Top	135.1 to 143.6	115.5 to 125.1	133.2 to 145.7
	IC50	0.07924 to 0.1157	0.1802 to 0.2865	0.08785 to 0.1581
	HillSlope	0.7873 to 1.057	0.7425 to 1.040	0.6441 to 0.9780
	logIC50	-1.101 to -0.9366	-0.7442 to -0.5429	-1.056 to -0.8009
	Goodness of Fit
	Degrees of Freedom	26	26	26
	R squared	0.9912	0.9871	0.9826
	Sum of Squares	591.7	644.3	1057
	Sy.x	4.77	4.978	6.375
	Number of points
	# of X values	30	30	30
	# Y values analyzed	30	30	30

## Sheet: Figure 6b
Figure 3e
	SEAP values
		representative			independent experiment
	[caffeine], µM	dual ORK			dual ORK
	0	29.4525	31.908	35.2017	43.3022	40.0651	39.603
	0.001	32.3776	32.8417	35.7435	45.8725	36.1297	44.5722
	0.01	30.7617	31.6834	39.6882	32.9737	34.404	41.7291
	0.1	45.3659	47.2615	52.1925	52.5614	46.6996	58.5097
	0.316228	135.032	150.377	135.158	198.784	179.499	219.461
	1	205.879	175.973	177.032	255.279	231.272	270.754
	3.16228	157.314	197.284	227.149	245.469	218.987	322.901
	10	208.806	236.565	271.638	274.775	268.503	394.524
	100	200.079	218.404	242.042	232.941	312.398	355.498
	1000	264.082	256.93	270.464	369.722	351.503	471.676
		independent experiment
		dual ORK
	0	30.9224	30.3663	55.1889
	1e-05	42.0691	55.3968	67.7906
	0.0001	49.9665	52.28	59.107
	0.001	48.8278	48.3841	74.7267
	0.01	41.0673	39.4666	56.1233
	0.1	59.3946	57.6869	72.8833
	1	213.203	202.944	253.377
	10	278.991	314.136	318.707
	100	270.017	293.442	329.491
	1000	306.543	341.285	368.265
		dual ORK	dual ORK	dual ORK
	Sigmoidal, 4PL, X is concentration
	Best-fit values
	Bottom	29.15	31.15	49.65
	Top	238	341.3	315.3
	IC50	0.3856	0.4531	0.6577
	HillSlope	1.076	0.8727	1.465
	logIC50	-0.4138	-0.3438	-0.182
	Span	208.8	310.2	265.7
	95% CI (profile likelihood)
	Bottom	12.61 to 44.84	-8.246 to 65.52	38.55 to 60.61
	Top	219.9 to 258.9	295.3 to 408.9	300.5 to 331.0
	IC50	0.2506 to 0.6360	0.2156 to 1.337	0.4643 to ???
	HillSlope	0.6784 to 1.953	0.4193 to 3.269	0.9522 to ???
	logIC50	-0.6010 to -0.1965	-0.6664 to 0.1260	-0.3332 to ???
	Goodness of Fit
	Degrees of Freedom	26	26	26
	R squared	0.945	0.8831	0.9749
	Sum of Squares	13408	62193	11053
	Sy.x	22.71	48.91	20.62
	Number of points
	# of X values	30	30	60
	# Y values analyzed	30	30	30

## Sheet: Figure 7b
Figure 7b		construct		SEAP values
				no inducer			caffeine 100 µM
representative data		EnvZ-mutant		17.0503	16.9692	19.9473	24.403	17.1516	29.3007
		EnvZ-ORK		16.1619	22.0482	22.5931	48.8283	48.005	62.8818
independent experiment		EnvZ-mutant		9.83243	10.7488	8.55533	8.32671	9.37484	17.2703
		EnvZ-ORK		8.63468	11.4552	10.3839	27.5224	30.136	47.6011
independent experiment		EnvZ-mutant		17.3858	32.1869	25.9722	35.326	26.8883	28.7358
		EnvZ-ORK		20.088	28.173	23.4769	66.8066	61.2353	67.0049

## Sheet: Figure 7d
Figure 7d
	construct		SEAP values
			no inducer			caffeine 100 µM
representative data	NarX263-598		15.0655	11.539	14.2433	15.3838	13.7056	13.0103
	NarX233-598		22.6996	17.7381	21.6467	14.2224	18.0051	12.9828
	NarX/NarL		23.8126	17.942	20.5805	83.5113	83.6072	80.2221
independent experiment	NarX263-598		13.7416	14.5567	12.2636	14.8449	16.7812	14.7017
	NarX233-598		14.5105	12.1629	15.6855	15.6489	18.5049	17.6078
	NarX/NarL		19.2295	17.4792	13.8804	90.8106	107.214	108.746
independent experiment	NarX263-598		11.6334	10.3949	11.1224	13.1519	11.5639	12.8987
	NarX233-598		13.6136	18.3083	13.8475	19.5532	18.1424	20.1317
	NarX/NarL		21.3677	23.4301	53.5945	82.2199	102.011	97.175

## Sheet: Supplementary figure 1
Supplementary Figure 1		construct			SEAP values
					no inducer			rapamycin 10 nM
representative data		FRB-DcuS ORK (negative control)			23.9795	23.512	23.5361	18.1493	18.9837	22.3854
		FRB-DcuS ORK + FKBP-DcuS ORK			19.9485	16.0791	13.9625	90.1055	100.356	126.804
independent experiment		FRB-DcuS ORK (negative control)			17.9777	13.8758	16.2878	12.1172	12.9492	12.5402
		FRB-DcuS ORK + FKBP-DcuS ORK			22.8178	24.2225	25.6024	92.2887	102.68	87.4939
independent experiment		FRB-DcuS ORK (negative control)			27.6676	32.1335	26.5337	24.649	21.7181	24.3542
		FRB-DcuS ORK + FKBP-DcuS ORK			22.2862	28.9662	24.5874	144.224	132.184	146.51

[truncated: 13 more sheets: Supplementary figure 2, Supplementary figure 3, Supplementary figure 4a, Supplementary figure 4b, Supplementary figure 4c, Supplementary figure 4d, Supplementary figure 4e, Supplementary figure 4f, Supplementary figure 4g, Supplementary figure 4h, Supplementary figure 4i, Supplementary figure 5, Supplementary figure 6]
